# Supplementary material for: School Teachers’ Perceptions of Adolescent Human Papillomavirus (HPV) Vaccination: A Systematic Review
Source: Vaccines (Basel). 2024 Mar 27;12(4):361. doi: 10.3390/vaccines12040361 (PMC11053788; doi:10.3390/vaccines12040361)
Supplement: Supplementary file 1 [file vaccines-12-00361-s001.zip]

Archive with 1 entries (1 files):
- vaccines-2890677-supplementary.pdf
